# Supplementary material for: Genome-Wide Analysis of Four Pathotypes of Wheat Rust Pathogen (Puccinia graminis) Reveals Structural Variations and Diversifying Selection
Source: J Fungi (Basel). 2021 Aug 27;7(9):701. doi: 10.3390/jof7090701 (PMC8468629; doi:10.3390/jof7090701)
Supplement: Supplementary file 1 [file jof-07-00701-s001.zip]

Archive with 1 entries (1 files):
- jof-1318237-supplementary.pdf
